# Supplementary material for: A population modification gene drive targeting both Saglin and Lipophorin impairs Plasmodium transmission in Anopheles mosquitoes
Source: eLife. 2023 Dec 5;12:e93142. doi: 10.7554/eLife.93142 (PMC10786457; doi:10.7554/eLife.93142)
Supplement: Figure 9—source data 6. [file elife-93142-fig9-data6.zip]

Archive with 1 entries (1 files):
- 27-09-2023-RA-RC-eLife-93142/Figure 9Csource data 2.tif
